# Supplementary material for: Model-Informed Dose Optimization of Spironolactone in Neonates and Infants
Source: Pharmaceuticals (Basel). 2025 Mar 1;18(3):355. doi: 10.3390/ph18030355 (PMC11944562; doi:10.3390/ph18030355)
Supplement: Supplementary file 1 [file pharmaceuticals-18-00355-s001.zip]

Archive with 1 entries (1 files):
- pharmaceuticals-3490744-supplementary.pdf
